# Supplementary material for: Short-Term and Long-Term COVID-19 Pandemic Forecasting Revisited with the Emergence of OMICRON Variant in Jordan
Source: Vaccines (Basel). 2022 Apr 7;10(4):569. doi: 10.3390/vaccines10040569 (PMC9025683; doi:10.3390/vaccines10040569)
Supplement: Supplementary file 1 [file vaccines-10-00569-s001.zip]

Archive with 1 entries (1 files):
- vaccines-1655471-supplementary.pdf
